# Supplementary material for: Soil Bacterial Communities Respond to Mowing and Nutrient Addition in a Steppe Ecosystem
Source: PLoS One. 2013 Dec 31;8(12):e84210. doi: 10.1371/journal.pone.0084210 (PMC3877273; doi:10.1371/journal.pone.0084210)
Supplement: Table S1 — The effect of experimental treatments on nine soil physicochemical indices. (XLS) [file pone.0084210.s001.xls]

## Sheet: Sheet1
Table S1. The effect of experimental treatments on nine soil physicochemical indices.
	Total carbon content (TC)		Total N content (TN)		Total P content (TP)		TC:TN		TC:TP		TN:TP		Available N content		Soil pH		Water content
Source	F	P	F	P	F	P	F	P	F	P	F	P	F	P	F	P	F	P
Corrected Model	0.832459	0.571013	0.571829	0.771478	1.88615	0.116554	0.420927	0.879616	0.824212	0.577098	1.25609	0.312785	4.94771	0.0014264	9.17241	1.6825e-05	0.657273	0.705151
Intercept	1945.64	1.73645e-24	3671.02	9.11477e-28	999.118	4.52367e-21	828.913	4.02444e-20	403.616	1.61715e-16	862.467	2.53159e-20	185.343	8.78722e-13	31968.1	5.12249e-39	1988.09	1.34428e-24
mowing	0.215179	0.646918	0.961635	0.336558	0.835191	0.369866	0.000870332	0.976709	0.163794	0.689272	0.981186	0.331788	0.0243099	0.877403	0.276744	0.603671	0.258511	0.615787
adding N	4.40392	0.0465604	0.0241725	0.877747	0.20397	0.65559	1.67033	0.20852	0.210071	0.650835	0.182661	0.672906	32.2015	7.62243e-06	60.977	4.8299e-08	1.70109	0.204516
adding P	0.00177535	0.96674	1.04054	0.31787	10.436	0.00356709	0.329141	0.571503	4.69216	0.0404556	5.55534	0.0269212	0.00963419	0.922625	0.168911	0.684728	1.3727	0.252849
mowing × adding N	0.000949929	0.975667	0.000626385	0.98024	1.39135	0.249739	0.00934396	0.923796	0.556136	0.463063	1.34836	0.256985	0.0553554	0.81599	1.60236	0.21772	0.0239453	0.878318
mowing × adding P	0.10791	0.745385	1.15166	0.293873	0.0793014	0.78066	0.0752406	0.786201	0.0188518	0.891938	0.182887	0.672717	1.22625	0.279112	0.259718	0.614968	0.0591302	0.809942
adding N × adding P	0.625998	0.436577	0.338379	0.56619	0.171758	0.682235	0.445201	0.510988	0.128458	0.723169	0.0924357	0.763724	0.346514	0.561593	0.571866	0.456878	1.17332	0.289483
mowing × adding N × adding P	0.471479	0.498889	0.485785	0.49251	0.0853993	0.772621	0.416366	0.524877	1.22581e-05	0.997235	0.449795	0.508836	0.77042	0.38879	0.350254	0.559503	0.012217	0.912908
The red P values represent the statistically significant results (P < 0.05).
